# Supplementary material for: Interventions for quitting vaping
Source: Cochrane Database Syst Rev. 2025 Jan 8;2025(1):CD016058. doi: 10.1002/14651858.CD016058.pub2 (PMC11706636; doi:10.1002/14651858.CD016058.pub2)
Supplement: Supplementary file 6 — Supplementary material 6 Data package [file CD016058-SUP-06-dataPackage.zip › CD016058-study-data/CD016058-study-information.csv]

Study	Year	Data source	ID: CRS	ID: DOI	Char: Methods	Char: Participants	Char: Interventions	Char: Outcomes	Char: Identification	Char: Study funding	Char: Author declarations	Char: Notes	Cov: Age	Cov: Combustible tobacco use history	Cov: Continuous data type	Cov: Frequency of vaping	Cov: Funding	Cov: Nicotine vaping status	Cov: Relevant intervention characteristics	Cov: Risk of bias	Cov: Specific populations
Caponnetto 2023	2023	PUB	26351619	https://dx.doi.org/10.1186/s12916-023-02919-2	<p>Design: Randomized controlled trial. Parallel group<br>Country: Italy</p><p>Setting: Centro per la Prevenzione e Cura del Tabagismo (CPCT), the University-run smoking cessation center<br>Study aim: The aim of this double-blind randomized placebo-controlled trial was to evaluate the efficacy and safety of varenicline (1 mg BID, administered for 12 weeks, and followed to week 24) combined with v…	<p>140 randomised</p><p>70 randomised to varenicline (51 at 24 week FU)<br>70 randomised to placebo (44 at 24 week FU)</p><p>Age group 18 and over. All exclusive daily EC users intending to quit vaping who had formerly smoked. No dual users.</p><p>Varenicline arm<br>Mean age 53.8 (SD 9.7). 48.6% female.<br>Main vaping device: Refillable tank 55 (78.6%); refillable pod/cartridge 9 (12.9%); closed …	<p>Arm 1. Varenicline for 12 weeks<br>Varenicline (1.0 mg, administered twice daily for 12 weeks) (0.5 mg/day for 2–3 days, 0.5 mg twice daily for 4–5 days; then 1 mg twice daily for 11 weeks). One-on-one vaping cessation counseling was provided at each visit for a total of 10 min by clinical psychologists with experience in nicotine dependence and vaping behaviors.&nbsp;</p><p>Arm 2. Placebo<br>…	<p>Study length 24 weeks. Time points for data collection baseline, weekly to week 12, 24 weeks. Not all data collected at all time points.</p><p>Nicotine vaping cessation; Weight: (pounds); BMI; Blood pressure systolic; Blood pressure diastolic; Heart rate (bpm); Serious adverse events. Number of participants reporting any type of serious adverse event(s); Adverse events. Number of participants …	<p>Title: Varenicline and counseling for vaping cessation: a double-blind, randomized, parallel-group, placebo-controlled trial<br>Trial ID (if provided): EUCTR2016-000339-42-IT<br>Author's name: Pasquale Caponnetto<br>Institution: Centre for the Prevention and Treatment of Tobacco Addiction (CPCT)<br>Email: polosa@unict.it; p.caponnetto@unict.it<br>Address: Centre for the Prevention and Treatmen…	<p>Funding statement: "This investigator-initiated research is supported by grant WS53232647 from GRAND (Global Research Award for Nicotine Dependence), an independently reviewed competitive grants program funded by Pfizer Inc (USA). Editorial support for the editing of this manuscript was provided by ECLAT Srl. to Mike Coughlan. Support for open access is provided by Università di Catania under…	<p>Declarations of interest statement: "RP is a full tenured professor of Internal Medicine at the University of Catania (Italy) and Medical Director of the Institute for Internal Medicine and Clinical Immunology at the same University. He has received grants from U-BIOPRED and AIR-PROM, Integral Rheumatology &amp; Immunology Specialists Network (IRIS), Foundation for Smoke Free World, Pfizer, Gl…	<p>Trial registry was amended to split into 2 studies EC users and dual (EC + tobacco cigarette) users.&nbsp;<br>The data is from the EC users study. Not dual users&nbsp;</p>	18 years and over	Not currently smoking		Studies that restrict inclusion to those who vape daily	Funded by manufacturer or provider of intervention	All participants vaping nicotine		Low & Unclear
Fucito 2024	2024	PUB	26351625		<p>Design: Randomized controlled trial<br>Parallel assignment, double blind, placebo controlled 2-site<br>Country: USA<br>Setting: 2 sites: Connecticut (Yale) &amp; South Carolina (Medical University of South Carolina).</p><p>Study aim: Preliminary clinical trial of varenicline (daily titration to 2 mg, FDA-approved for smoking cessation) investigated its potential for e-cigarette cessation in ad…	<p>Total sample size: 40</p><p>Varenicline = 20; Placebo = 20<br>Completed 12 week FU: Varenicline = 18; Placebo = 15.</p><p>Age group: 18 and over. &nbsp;All nicotine vape users. No dual users.</p><p>Inclusion criteria: daily use of a nicotine vape (use for at least 25 days out of the past month); use of a nicotine vape for more than 6 months; desire to quit vapes; willing to set a quit date; sm…	<p>8-week treatment period and a 4-week follow-up for both groups</p><p>Arm 1. Varenicline + Self-Change Pamphlet. 8 weeks varenicline. Minimal, self-guided behavior change booklet. This booklet includes general tips for e-cigarettes cessation and information about the free web-based e-cigarette cessation program sponsored by The Truth Initiative and Mayo called "This is Quitting". A single couns…	<p>Baseline, 8 weeks, 12 week FU</p><p>Nicotine vaping cessation; adverse events (number of participants reporting any type of adverse event(s)); serious adverse events (number of participants reporting any type of serious adverse event(s)).</p>	<p>Lisa Fucito, Department of Psychiatry, Yale School of Medicine, lisa.fucito@yale.edu<br>Title: Varenicline for e-cigarette cessation in adults: a preliminary placebo-controlled randomized trial<br>Trial ID: NCT05541497</p>	<p>"The research was directly supported through internal department funds from Drs. Fucito and Toll. In addition, investigators were supported during this study by NIH grants: P30CA138313 for NLB, AMP, MJC, KMG, and BAT; P30CA016359 for LMF; and K23DA045957 for SRB. It was also supported by an American Heart Association (AHA) grant, 20YVNR35460041, to SKS and SOM."</p>	<p>"Unrelated to this study, authors report the following financial disclosures. Dr. Fucito has received funding from Imbrium Therapeutics, LLC for serving on an advisory board. Dr. Toll has testified on behalf of plaintiffs who have filed litigation against the tobacco industry. Dr. Gray has provided consultation to Indivior and Jazz Pharmaceuticalsand has received research support from Aelis Fa…		18 years and over	Not currently smoking		Studies that restrict inclusion to those who vape daily	Not funded by manufacturer or provider of intervention	All participants vaping nicotine		Low & Unclear
Graham 2021	2020	PUB	26351629	https://dx.doi.org/10.2196/18327	<p>Design: Randomized controlled trial. Parallel group<br>Country: USA<br>General population (young adults, 18-24)<br>Study aim: To determine the effectiveness of a text message program for vaping cessation among young adults compared to an assessment-only control.<br>Recruitment: Participants were recruited via social media ads. Web advertisements on various platforms (eg, Facebook and Twitter) …	<p>Total sample size: 2588 randomised</p><p>Intervention (This is quitting) = 1304; Control = 1284</p><p>Number of withdrawals: Intervention: 331 lost to FU at 7 months. Control: 290 lost to FU at 7 months.</p><p>Inclusion criteria: Age 18-24 years. Current &nbsp;nicotine EC use in the past 30 days. Interest in quitting vaping in the next 30 days. Ownership of a mobile phone with an active text m…	<p>Intervention arm: This is Quitting<br>Description of intervention: Text message-based intervention for quit vaping support. Users receive one age-appropriate message per day tailored to their enrollment date or quit date, which can be set and reset via text message. Those not ready to quit receive 4 weeks of messages focused on building skills and confidence. Users who set a quit date receive …	<p>Data collection time points: baseline, 1 month, 7 months</p><p>Nicotine vaping cessation</p>	<p>Title: Effectiveness of a vaping cessation text message program among young adult e-cigarette users a randomized clinical trial<br>Trial ID (if provided): NCT04251273<br>Author's name: Amanda L Graham<br>Institution: Innovations Center, Truth Initiative, Washington DC, USA. Dept of Medicine, Mayo Clinic College of Medicine and Science, Rochester, MN, US Dept Oncology, Georgetown University Med…	<p>"This study is funded by the Truth Initiative with support from the CVS Health Foundation. The funding sources had no role in the design of this study and will not have any role during its execution, analyses, interpretation of the data, or decision to submit."</p><p>This is Quitting is a text messaging program run by Truth Initiative.</p>	<p>Declarations of interest statement: AG, MJ, MA, SC, and MB are employed by Truth Initiative, a nonprofit public health foundation that sells enterprise digital tobacco cessation programs.</p>		Both under and over 18 years	Mixed		All other studies	Not funded by manufacturer or provider of intervention	All participants vaping nicotine		Low & Unclear
Klein 2024	2024	PUB	26351635		<p>Design: Randomized controlled trial. Parallel group. &nbsp;2x2 factorial design. Factorial Assignment.</p><p>Country: USA</p><p>18-24 year old EC users interested in quitting</p><p>Recruitment: Social media. Recruitment firm(https://climb.care/) where advertisements were placed on Instagram and Facebook;additional methods included other social media or online methods (Reddit, StudySearch,etc.)…	<p>Total sample size: 508</p><p>Combination NRT + 2 phone coaching calls ['CoachingNRTArm'] n=126 [Completed 96]&nbsp;</p><p>Text message-based intervention + 2 phone coaching calls ['DigitalArm'])n=126 [Completed 87].</p><p>Combination NRT + text-based intervention + 2 phone coaching calls ['DigitalNRTArm'] n=122 [Completed 93]</p><p>2 phone coaching only arm (control) ['CoachingOnlyArm']n=134 […	<p>Combination NRT. Text message-based intervention.</p><p>Arm 1. Combination NRT + 2 phone coaching calls ['CoachingNRTArm'] n=126<br>Description of intervention: NRT 8 week supply of nicotine patch, gum, and/or lozenge. Single or combination NRT (patch plus gum or lozenge). PLUS two proactive phone-based behavioral coaching calls for quitting vaping, (all arms receive the 2 calls).<br>NRT discu…	<p>Baseline, 3 months</p><p>Nicotine vaping cessationAdverse events; Number of participants reporting any type of adverse event(s); Serious adverse events. Number of participants reporting any type of serious adverse event(s)</p>	<p>Elizabeth G. Klein, Ohio State University, klein.232@osu.edu<br>Title: Research and innovation to stop e-cigarette/​vaping in young adults ((RISE))<br>Official title: Young adult vaping cessation: a randomized trial examining phone coaching, text-based digital Intervention, and nicotine replacement therapy<br>Trial ID: NCT04974580</p>	<p>"This research was funded by the American Heart Association as part of the End Nicotine Addiction in Children and Teens (ENACT) program."</p>	<p>"K.M.C., K.M., and K.A.V. are employees of RVO Health, the provider of quitline cessation services in the randomized trial."</p>		18 years and over	Not currently smoking		All other studies	Not funded by manufacturer or provider of intervention	All participants vaping nicotine		Low & Unclear
NCT04602494	2020	PUB	26351642		<p>Design: Randomized controlled trial. Parallel assignment. Pilot RCT<br>Country: USA<br>Setting: Boston area.&nbsp;</p><p>Age group: 18-25</p><p>Study aim: Randomized, placebo-controlled trial to test the hypothesis that varenicline added to group behavioral and texting support will be well tolerated and improve vaping cessation rates among nicotine dependent adolescents who vape, do not smoke …	<p>Total sample size: 4&nbsp;</p><p>Five participants signed consent and were enrolled. One (1) subject was considered a screen fail and not randomized to an arm/group, and four (4) subjects were randomized.</p><p>Varenicline=1; Placebo = 1; Monitoring only control = 2<br>Withdrawals: 2/4 in the monitoring only control arm did not complete study.&nbsp;</p><p>Mean age (years) ± SD: 21.25(0.43). % …	<p>Varenicline (chantix)<br>Varenicline 0.5 mg once daily on days 1-3, 0.5 mg twice daily on days 4-7 and starting on day 8, 1 mg twice daily for a total of 12 weeks added to 12 weeks of group behavioral and texting support specifically designed for teen vaping cessation. Daily to day 3. Twice daily from day 4<br>Other: 12 weeks of group behavioral and texting support specifically designed for te…	<p>Baseline, weeks 4, 8, 12, 16, 20 and 24.</p><p>Nicotine vaping cessation; adverse events; serious adverse events; combustible tobacco use; Minnesota Withdrawal Scale (MNWS) 9 item self-rated scale of nicotine withdrawal symptoms; Questionnaire of Vaping Craving (QVC), a 10-item measure of vaping craving, with scores ranging from 10 - 70, where higher scores indicate greater craving for vaping …	<p>&nbsp;A. Eden Evins, Massachusetts General Hospital, Boston MA, USA</p><p>Title: Varenicline for nicotine vaping cessation In non smoker vaper adolescents (pilot)<br>NCT04602494 2020</p>	<p>NIH</p>	<p>No statement provided</p>		18 years and over	Not currently smoking		Studies that restrict inclusion to those who vape daily	Not funded by manufacturer or provider of intervention	All participants vaping nicotine		High
NCT04919590	2021	PUB	26351644		<p>Design: Randomized controlled trial. Parallel assignment RCT with waitlist control.&nbsp;<br>Country: USA</p><p>Recruitment: Online</p><p>Age: 13-17<br><br>Study aim: To help us learn how text messaging can help adolescents between 13 and 17 years of age quit vaping.<br>The Teen Quit Vaping Study (QVS Teen) is a comparative effectiveness trial to evaluate the effectiveness of a quit vaping tex…	<p>Total sample size: 1715</p><p>Age 13-17 (under 18); past 30-day use of nicotine vapes; interest in quitting vapes in the next 30 days; US residence.<br>&nbsp;</p>	<p>Quit vaping text message intervention;&nbsp;</p><p>Assessment-only control condition;</p><p>waitlist control condition</p>	<p>Nicotine vaping cessation at 7 months</p>	<p>Amanda L. Graham, Truth Initiative Washington, DC 20001. agraham@truthinitiative.org&nbsp;</p><p>Title: Text message quit vaping intervention for adolescents<br>NCT04919590</p>	<p>Truth Initiative</p>		<p>Study completed. Results available 7th August</p>	Under 18 years	Unclear		All other studies	Not funded by manufacturer or provider of intervention	All participants vaping nicotine		Low & Unclear
Palmer 2023	2023	PUB	26351646	https://dx.doi.org/10.1016/j.addbeh.2022.107579	<p>Design: Randomized controlled trial. Pilot.<br>Country: USA<br>Setting: General public</p><p>Study aim: (1) evaluate reasons for quitting e-cigarettes in treatment-seeking adults, and (2) assess the feasibility and acceptability of nicotine replacement therapy (NRT) for e-cigarette cessation.</p><p>Recruitment: Participants were recruited to the study via online advertisements (Craigslist) acr…	<p>Total sample size: 30<br>Intervention NRT + booklet &nbsp;n = 18. (10 EC users, 8 dual users.) &nbsp;Intervention at day 56 (FU) n=12.<br>Control referral to quitline: n= 12. (5 EC users; 7 dual users.) Control at day 56 (FU) n=8</p><p>Study had 15 exclusive EC users and 15 dual users.</p><p>Inclusion criteria: (1) age 18+; (2) daily nicotine vaping (25 + days per month); (3) vaping 5 + times/…	<p>Arm 1. NRT + supportive written materials (booklet) for e-cigarette cessation<br>28-day supply of combination NRT (21 mg patches, 4 mg lozenges) + supportive booklet (based CBT) adapted for vaping or dual cessation (2 different booklets)<br>Participants asked to pick a day to quit vaping (and smoking, if applicable) within 1 week. Then mailed a 28-day supply of 21 mg nicotine patches, 4 mg loz…	<p>Baseline, day 28 (4 weeks), day 56 (8 weeks)</p><p>Adverse events. Number of participants reporting any type of adverse event(s). Only recorded in the intervention arm.<br>Serious adverse events. Number of participants reporting any type of serious adverse event(s)</p>	<p>Amanda M Palmer, Department of Public Health Sciences, Medical University of South Carolina. palmeram@musc.edu<br>Title: Nicotine replacement therapy for vaping cessation among mono and dual users: A mixed methods preliminary study</p>	<p>"This study has been funded by NIH Institutional Postdoctoral Training Grant NIH-T32-HL144470 and the MUSC Hollings Cancer Center P30 CA138313. This funding source had no role in the design of this study and will not have any role during its execution, analyses, interpretation of the data, or decision to submit results. "</p>	<p>"Dr. Toll has testified on behalf&nbsp;of plaintiffs who have filed litigation against the tobacco industry." " The authors declare that they have no known competing financial&nbsp;interests or personal relationships that could have appeared to influence&nbsp;the work reported in this paper."</p>	<p>Information via email. 10 people experienced AE in the intervention arm. AEs were not recorded in the control arm.</p>	18 years and over	Mixed		Studies that restrict inclusion to those who vape daily	Not funded by manufacturer or provider of intervention	All participants vaping nicotine		High
Rigotti 2024	2024	MIX	26351648		<p>Study design: RCT. Double-blind placebo-controlled randomized clinical trial&nbsp;</p><p>Country: USA</p><p>Setting: 5 US trial sites&nbsp;</p><p>Study aim: To determine the efficacy and safety of cytisinicline vs placebo to produce abstinence from e-cigarette use in adults seeking to quit vaping nicotine</p><p>Blinding: Masking: Quadruple (Participant Care Provider Investigator Outcomes Asses…	<p>N = 160<br>Number per study group (arm): Cytisinicline = 107 (106 treated); Placebo 53. Randomized 2:1.</p><p>Withdrawals: 18 from Cytisinicline arm; 11 from placebo arm&nbsp;<br>Reason for withdrawals: Safety analyses excluded 1 participant assigned to cytisinicline who discontinued the study before receiving the drug.</p><p>Inclusion criteria: Adults 18 years and older, current daily use of …	<p>Arm 1. Cytisinicline + Behavioral Support<br>Tablets containing 3mg of cytisinicline taken orally 3 times daily for 12 weeks. Behavioural support: At each of 13 visits from randomization to week 12, trained counselors offered all participants 10 minutes of brief vaping-cessation support (total of ≤130 minutes) using methods adapted from smoking cessation motivational and cognitive behavioral t…	<p>Baseline, weekly to week 12, then at 16 weeks.</p><p>Nicotine vaping cessation (cotinine verified); Serious adverse events. Number of participants reporting any type of serious adverse event(s); Adverse events. Number of participants reporting any type of adverse event(s); Combustible tobacco use (CO verified); Heart rate (bpm); Blood pressure.&nbsp;</p>	<p>Sponsorship source: National Institute of Drug Abuse (#R44-DA054784) and Achieve Life Science<br>Nancy A. Rigotti, Tobacco Research and Treatment Center, Harvard Medical School, nrigotti@mgh.harvard.edu<br>Title: A multicenter, double-blind, randomized, placebo-controlled phase 2 trial evaluating the efficacy and safety of cytisinicline in adults using nicotine-containing e-cigarettes.<br>Othe…	<p>"This work was supported by the National Institute of Drug Abuse (#R44-DA054784) and Achieve Life Science."</p>	<p>Dr Rigotti reported personal fees from Achieve Life Sciences ending December 31, 2022, grants from Achieve Life Sciences paid to her institution, and personal fees from UpToDate for writing reviews of smoking cessation and e-cigarettes outside the submitted work. Dr Benowitz reported personal fees from Achieve Life Sciences during the conduct of the study as well as personal fees as a tobacco …	<p>Published: https://jamanetwork.com/journals/jamainternalmedicine/fullarticle/2818194<br>Rigotti 2024 JAMA</p>	18 years and over	Not currently smoking		Studies that restrict inclusion to those who vape daily	Funded by manufacturer or provider of intervention	All participants vaping nicotine		Low & Unclear
Sahr 2021	2021	PUB	26351652	https://dx.doi.org/10.3390/pharmacy9010021	<p>Design: Randomized controlled trial. Pilot<br>Country: USA<br>Setting: University (employees and students)</p><p>Recruitment: Informational fliers posted in Big Rapids, MI, USA and emails sent through a university’s listserv to employees and students</p><p>Study aim: To pilot three methods of Electronic Nicotine Delivery Systems (ENDS) cessation by measuring cessation rates, motivational techn…	<p>Total sample size: 24<br>Number of withdrawals: 8<br>Number per study group (arm): NRT + behavioral support = 7 at baseline. At 6 moths = 4 participants<br>Vape Taper + behavioral support = 8. At 6 months = 6 participants.<br>Self guided = 9. At 6 months = 6 participants.</p><p>Inclusion criteria: Adults who used ENDS at least four days a week and were motivated to quit within two weeks</p><p>…	<p>Baseline, 4, 8 &amp; 12 weeks, 6 months</p><p>Nicotine Replacement Therapy (NRT) + Behavioral Support<br>Pharmacist led behavioral support and nicotine patches and/or either nicotine gum or lozenges based on their personal preference. The NRT quit plan was determined based on their Fagerstrom Test for Nicotine Dependence score modified for vaping. All referred to the Michigan Tobacco Quitline.…	<p>Baseline, 4, 8 &amp; 12 weeks, 6 months</p><p>Nicotine vaping cessation; Mean modified FTMD vaping version; Mean e-liquid daily consumption(SD), mL/day; Blood pressure systolic; Heart rate (bpm); Weight: (pounds)</p>	<p>Michelle Sahr, College of Pharmacy, Ferris State University, MichelleSahr@ferris.edu<br>Start date: Recruitment May 2019-January 2020<br>Title: Pilot study of electronic nicotine delivery systems (ENDS) cessation methods</p>	<p>This research was funded by the Michigan Pharmacy Foundation and Ferris State Faculty Research Grant</p>	<p>"The authors declare no conflict of interest. The funders had no role in the design of the study, in the collection, analyses, or interpretation of data, in the writing of the manuscript, or in the decision to publish the results"</p>		18 years and over	Unclear		All other studies	Not funded by manufacturer or provider of intervention	All participants vaping nicotine		Low & Unclear
