# Supplementary material for: Interventions for quitting vaping
Source: Cochrane Database Syst Rev. 2025 Jan 8;2025(1):CD016058. doi: 10.1002/14651858.CD016058.pub2 (PMC11706636; doi:10.1002/14651858.CD016058.pub2)
Supplement: Supplementary file 6 — Supplementary material 6 Data package [file CD016058-SUP-06-dataPackage.zip › CD016058-study-data/CD016058-study-results.csv]

Study	Outcome	Data type	Effect measure	Arm	Reference arm	Sample size	Cases	Mean	SD	SE	Variance	CI level	CI start	CI end	Exp mean	Exp CI start	Exp CI end	t-test	z-test	P value	Covariance method	Covariance	Other arm 1	Other arm 2	Correlation arm 1	Correlation arm 2	Correlation	Other mean	Other SE	Other variance	Other CI level	Other CI start	Other CI end	Other exp mean	Other exp CI start	Other exp CI end	Other t-test	Other z-test	Other P value	Footnotes
Caponnetto 2023	Blood pressure (diastolic)	Arm level		Pharmacological: Varenicline		51		78.0	8.9			0.95
Caponnetto 2023	Blood pressure (diastolic)	Arm level		Placebo		44		77.2	8.4			0.95
Caponnetto 2023	Blood pressure (systolic)	Arm level		Pharmacological: Varenicline		51		124.4	8.3			0.95
Caponnetto 2023	Blood pressure (systolic)	Arm level		Placebo		44		126.0	8.2			0.95
Caponnetto 2023	Body Mass Index	Arm level		Pharmacological: Varenicline		51		26.98	4.56			0.95
Caponnetto 2023	Body Mass Index	Arm level		Placebo		44		27.93	4.0			0.95
Caponnetto 2023	Heart rate	Arm level		Pharmacological: Varenicline		51		74.5	8.9			0.95
Caponnetto 2023	Heart rate	Arm level		Placebo		44		76.7	12.2			0.95
Caponnetto 2023	Participants reporting AEs	Arm level		Pharmacological: Varenicline		51	36
Caponnetto 2023	Participants reporting AEs	Arm level		Placebo		44	29
Caponnetto 2023	Participants reporting SAEs	Arm level		Pharmacological: Varenicline		51	1
Caponnetto 2023	Participants reporting SAEs	Arm level		Placebo		44	0
Caponnetto 2023	Vaping cessation at 6 months or longer	Arm level		Pharmacological: Varenicline		70	24
Caponnetto 2023	Vaping cessation at 6 months or longer	Arm level		Placebo		70	12
Caponnetto 2023	Vaping cessation at between 3 & 6 months	Arm level		Pharmacological: Varenicline		70	28
Caponnetto 2023	Vaping cessation at between 3 & 6 months	Arm level		Placebo		70	14
Caponnetto 2023	Weight	Arm level		Pharmacological: Varenicline		51		169.32	31.97			0.95
Caponnetto 2023	Weight	Arm level		Placebo		44		172.62	31.09			0.95
Fucito 2024	Participants reporting AEs	Arm level		Control / no support		15	5
Fucito 2024	Participants reporting AEs	Arm level		Pharmacological: Varenicline		18	12
Fucito 2024	Participants reporting SAEs	Arm level		Control / no support		15	0
Fucito 2024	Participants reporting SAEs	Arm level		Pharmacological: Varenicline		18	0
Fucito 2024	Vaping cessation at between 3 & 6 months	Arm level		Control / no support		20	6
Fucito 2024	Vaping cessation at between 3 & 6 months	Arm level		Pharmacological: Varenicline		20	8
Graham 2021	Vaping cessation at 6 months or longer	Arm level		Control		1284	239
Graham 2021	Vaping cessation at 6 months or longer	Arm level		This is quitting		1304	314
Klein 2024	Participants reporting AEs	Arm level		Control/no support. All arms 2 phone based coaching calls		102	14
Klein 2024	Participants reporting AEs	Arm level		NRT (gum, patches, lozenges)		96	33
Klein 2024	Participants reporting AEs	Arm level		NRT + Text based vaping cessation program		94	33
Klein 2024	Participants reporting AEs	Arm level		Text message-based intervention		87	10
Klein 2024	Participants reporting SAEs	Arm level		Control/no support. All arms 2 phone based coaching calls		134	0
Klein 2024	Participants reporting SAEs	Arm level		NRT (gum, patches, lozenges)		126	0
Klein 2024	Participants reporting SAEs	Arm level		NRT + Text based vaping cessation program		122	0
Klein 2024	Participants reporting SAEs	Arm level		Text message-based intervention		126	0
Klein 2024	Vaping cessation at between 3 & 6 months	Arm level		Control/no support. All arms 2 phone based coaching calls		134	46
Klein 2024	Vaping cessation at between 3 & 6 months	Arm level		NRT (gum, patches, lozenges)		126	52
Klein 2024	Vaping cessation at between 3 & 6 months	Arm level		NRT + Text based vaping cessation program		122	53
Klein 2024	Vaping cessation at between 3 & 6 months	Arm level		Text message-based intervention		126	45
NCT04602494	Participants reporting AEs	Arm level		Pharmacological: Varenicline		1	1
NCT04602494	Participants reporting AEs	Arm level		Placebo		1	1
NCT04602494	Participants reporting SAEs	Arm level		Pharmacological: Varenicline		1	0
NCT04602494	Participants reporting SAEs	Arm level		Placebo		1	0
NCT04602494	Vaping cessation at between 3 & 6 months	Arm level		Pharmacological: Varenicline		1	0
NCT04602494	Vaping cessation at between 3 & 6 months	Arm level		Placebo		1	1
NCT04919590	Vaping cessation at 6 months or longer	Arm level		Assessment only		744	208
NCT04919590	Vaping cessation at 6 months or longer	Arm level		This is quitting		759	287
Palmer 2023	Participants reporting AEs	Arm level		Combination NRT + print-based self-help		12	10
Palmer 2023	Participants reporting AEs	Arm level		Referral to quitline
Palmer 2023	Participants reporting SAEs	Arm level		Combination NRT + print-based self-help		12	0
Palmer 2023	Participants reporting SAEs	Arm level		Referral to quitline		11	0
Rigotti 2024	Blood pressure (diastolic)	Arm level		Cytisinicline + Behavioral Support		89		-1.2	9.32			0.95
Rigotti 2024	Blood pressure (diastolic)	Arm level		Placebo + Behavioral Support		41		1.3	8.41			0.95
Rigotti 2024	Blood pressure (systolic)	Arm level		Cytisinicline + Behavioral Support		89		0.3	12.96			0.95
Rigotti 2024	Blood pressure (systolic)	Arm level		Placebo + Behavioral Support		41		-0.6	10.74			0.95
Rigotti 2024	Cotinine	Arm level		Cytisinicline + Behavioral Support		87		181.74	188.91			0.95
Rigotti 2024	Cotinine	Arm level		Placebo + Behavioral Support		39		211.69	199.37			0.95
Rigotti 2024	Heart rate	Arm level		Cytisinicline + Behavioral Support		89		3.0	11.56			0.95
Rigotti 2024	Heart rate	Arm level		Placebo + Behavioral Support		41		2.4	12.2			0.95
Rigotti 2024	Participants reporting AEs	Arm level		Cytisinicline + Behavioral Support		106	54
Rigotti 2024	Participants reporting AEs	Arm level		Placebo + Behavioral Support		53	29
Rigotti 2024	Participants reporting SAEs	Arm level		Cytisinicline + Behavioral Support		106	0
Rigotti 2024	Participants reporting SAEs	Arm level		Placebo + Behavioral Support		53	0
Rigotti 2024	Vaping cessation at between 3 & 6 months	Arm level		Cytisinicline + Behavioral Support		107	25
Rigotti 2024	Vaping cessation at between 3 & 6 months	Arm level		Placebo + Behavioral Support		53	7
Sahr 2021	Blood pressure (systolic)	Arm level		Combination NRT + Behavioral Support		5		136.2	13.04			0.95
Sahr 2021	Blood pressure (systolic)	Arm level		Self-Guided		9		127.88	6.94			0.95
Sahr 2021	Blood pressure (systolic)	Arm level		Vape-Taper + Behavioral Support		6		129.33	13.16			0.95
Sahr 2021	Heart rate	Arm level		Combination NRT + Behavioral Support		5		71.4	17.6			0.95
Sahr 2021	Heart rate	Arm level		Self-Guided		9		75.63	19.62			0.95
Sahr 2021	Heart rate	Arm level		Vape-Taper + Behavioral Support		6		71.83	12.83			0.95
Sahr 2021	Vaping cessation at 6 months or longer	Arm level		Combination NRT + Behavioral Support		7	2
Sahr 2021	Vaping cessation at 6 months or longer	Arm level		Self-Guided		9	1
Sahr 2021	Vaping cessation at 6 months or longer	Arm level		Vape-Taper + Behavioral Support		8	3
Sahr 2021	Vaping cessation at between 3 & 6 months	Arm level		Combination NRT + Behavioral Support		7	3
Sahr 2021	Vaping cessation at between 3 & 6 months	Arm level		Self-Guided		9	7
Sahr 2021	Vaping cessation at between 3 & 6 months	Arm level		Vape-Taper + Behavioral Support		8	6
Sahr 2021	Weight	Arm level		Combination NRT + Behavioral Support		5		205.8	46.86			0.95
Sahr 2021	Weight	Arm level		Self-Guided		6		171.88	38.81			0.95
Sahr 2021	Weight	Arm level		Vape-Taper + Behavioral Support		6		185.0	31.73			0.95
