# Supplementary material for: Interventions for quitting vaping
Source: Cochrane Database Syst Rev. 2025 Jan 8;2025(1):CD016058. doi: 10.1002/14651858.CD016058.pub2 (PMC11706636; doi:10.1002/14651858.CD016058.pub2)
Supplement: Supplementary file 6 — Supplementary material 6 Data package [file CD016058-SUP-06-dataPackage.zip › CD016058-study-data/CD016058-excluded.ris]

TY  - JOUR
AU  - Clausen,B.
AU  - Rinck,M.
AU  - Nizio,P.
AU  - Matoska,C.T.
AU  - Zappi,C.
AU  - Smits JAJ et al
TI  - Study protocol for approach bias retraining for nicotine addiction among dual combustible and electronic cigarette users
JF  - Contemporary clinical trials 2023;128():107145
DA  - 2023///
VL  - 128
SP  - 107145
N1  - Wrong outcomes. Less than 3 months. 
NS  - Clausen 2023
C3  - CRS 26351655
DO  - 10.1016/j.cct.2023.107145
ER  - 

TY  - JOUR
AU  - Haug,S.
AU  - Castro,R.P.
AU  - Wenger,A.
AU  - Schaub,M.P.
TI  - Efficacy of a smartphone-based coaching program for addiction prevention among apprentices: study protocol of a cluster-randomised controlled trial
JF  - BMC Public Health
DA  - 2020///
VL  - 20
IS  - 1
SP  - 1910
N1  - Wrong outcome. Abstinence from e-cigarettes and combustible cigarettes was combined. 
NS  - Haug 2022
C3  - CRS 26351658
DO  - 10.1186/s12889-020-09995-6
ER  - 

TY  - JOUR
AU  - Haug,S.
AU  - Boumparis,N.
AU  - Wenger,A.
AU  - Schaub M.P
AU  - Paz Castro,R.
TI  - Efficacy of a mobile app-based coaching program for addiction prevention among apprentices: a cluster-randomized controlled trial
JF  - International Journal of Environmental Research and Public Health
DA  - 2022///
VL  - 19
IS  - 13
SP  - 15730
N1  - Wrong outcome. Abstinence from e-cigarettes and combustible cigarettes was combined. 
NS  - Haug 2022
C3  - CRS 26351657
DO  - 10.3390/ijerph192315730
ER  - 

TY  - GEN
AU  - ISRCTN59908406
TI  - Efficacy of ready4life: a digital addiction prevention program for young people
JF  - https://trialsearch.who.int/Trial2.aspx?TrialID=ISRCTN59908406
DA  - 2020///
N1  - Wrong outcome. Abstinence from e-cigarettes and combustible cigarettes was combined. 
NS  - Haug 2022
C3  - CRS 26351659
ER  - 

TY  - JOUR
AU  - Jenssen BP; Hannan,C.
AU  - Kelly,M.K.
AU  - Ylioja,T.
AU  - Schnoll,R.A.
AU  - Fiks,A.G.
TI  - Inability to recruit adolescents for a vaping cessation clinical trial within a large pediatric health system
JF  - Nicotine & Tobacco Research
DA  - 2021///
VL  - 23
IS  - 9
SP  - 1633
EP  - 4
N1  - Wrong outcomes
NS  - Jenssen 2021
C3  - CRS 26351662
DO  - DOI: 10.1093/ntr/ntab034
ER  - 

TY  - JOUR
AU  - Jenssen,B.P.
AU  - Hannan,C.
AU  - Kelly,M.K.
AU  - Ylioja,T.
AU  - Schnoll,R.A.
AU  - Fiks,A.G.
TI  - Response to: more detail needed for pilot e-cigarette treatment trial in youth and young adults
JF  - Nicotine & Tobacco Research
DA  - 2021///
VL  - 23
IS  - 11
SP  - 1983
EP  - 4
N1  - Wrong outcomes
NS  - Jenssen 2021
C3  - CRS 26351661
DO  - DOI: 10.1093/ntr/ntab103
ER  - 

TY  - JOUR
AU  - Krishnan,N.
AU  - Berg,C.J.
AU  - Le,D.
AU  - Ahluwalia,J.
AU  - Graham,A.L.
AU  - Abroms,L.C.
TI  - A pilot randomized controlled trial of automated and counselor-delivered text messages for e-cigarette cessation
JF  - Tobacco Prevention & Cessation
DA  - 2023///
VL  - 9
SP  - 04
N1  - Wrong outcomes - Four weeks study. AEs not reported.
NS  - Krishnan 2023
C3  - CRS 26351664
DO  - 10.18332/tpc/157598
ER  - 

TY  - JOUR
AU  - Meltzer,L.R.
AU  - Simmons,V.N.
AU  - Sutton,S.K.
AU  - Drobes,D.J.
AU  - Quinn,G.P.
AU  - Meade CD et al
TI  - A randomized controlled trial of a smoking cessation self-help intervention for dual users of tobacco cigarettes and E-cigarettes: Intervention development and research design
JF  - Contemporary clinical trials / 2017;60(101242342):56-62
DA  - 2017///
VL  - 60
SP  - 56
EP  - 62
N1  - Wrong comparator
NS  - Meltzer 2017
C3  - CRS 26351666
DO  - 10.1016/j.cct.2017.06.014
ER  - 

TY  - GEN
AU  - NCT02416011
TI  - Smoking cessation self-help for dual users of tobacco cigarettes and e-cigarettes
JF  - https://clinicaltrials.gov/show/NCT02416011
N1  - Wrong comparator
NS  - Meltzer 2017
C3  - CRS 26351667
ER  - 

TY  - GEN
AU  - NCT03670264
TI  - Be smokefree: behavioral economics incentives to engage adolescents in smoking cessation
JF  - https://clinicaltrials.gov/show/nct03670264
DA  - 2018///
VL  - (first accessed 13 May 2024)
N1  - Wrong outcomes. Less than 3 month follow-up.
NS  - NCT03670264
C3  - CRS 26351669
ER  - 

TY  - GEN
AU  - NCT04951193
TI  - Goal2quitvaping for nicotine vaping cessation among adolescents
JF  - https://clinicaltrials.gov/show/NCT04951193
DA  - (first received June 27 June 2024)
N1  - Wrong outcomes 
NS  - NCT04951193
C3  - CRS 26351672
ER  - 

TY  - CPAPER
AU  - Dahne,J.
AU  - Wahlquist,A.E.
AU  - Levins,O.
AU  - Natale,N.
AU  - Carpenter,M.J.
AU  - Squeglia,L.M.
TI  - Feasibility trial of vapex: a digital health intervention to promote vaping cessation among adolescents with depressive symptoms
JF  - SRNT 30th Annual Meeting Edinburgh March
DA  - 2024///
VL  - PPS18-1
N1  - Wrong outcomes 
NS  - NCT04951193
C3  - CRS 26351671
ER  - 

TY  - GEN
AU  - NCT04982978
TI  - Information interventions to reduce vaping in a student population
JF  - https://clinicaltrials.gov/show/NCT04982978 2021
DA  - 2021///
VL  - (accessed 22 July 2024)
N1  - Wrong outcomes
NS  - NCT04982978
C3  - CRS 26351674
ER  - 

TY  - GEN
AU  - NCT05112562
TI  - Attentional bias modification training for e-cigarette users
JF  - https://clinicaltrials.gov/show/NCT05112562
DA  - 2021///
VL  - (accessed 22 July 2024)
N1  - Wrong outcomes. Abstinence frome-cigarettes not measuresd at 3 and 4 month follow-up.
NS  - NCT05112562
C3  - CRS 26351676
ER  - 

TY  - GEN
AU  - NCT05906082
TI  - Vape-free text-messaging: pilot study
JF  - https://clinicaltrials.gov/ct2/show/NCT05906082
DA  - (accessed 22 July 2024)
N1  - Wrong outcomes
NS  - NCT05906082
C3  - CRS 26351678
ER  - 

TY  - GEN
AU  - NCT05985538
TI  - Impact of e-cigarette prevention messages on adolescents
JF  - https://clinicaltrials.gov/ct2/show/NCT05985538
DA  - (accessed 22 July 2024)
N1  - Wrong outcomes. Use of vape will only be measured at 4 weeks. Other relevant short-term outcomes not to be assessed.
NS  - NCT05985538
C3  - CRS 26351680
ER  - 

TY  - GEN
AU  - NCT06003439
TI  - NCT06003439
JF  - https://clinicaltrials.gov/ct2/show/NCT06003439
DA  - 2023///
VL  - (accessed 22 July 2024)
N1  - Wrong study design. Less than 3 months. AEs not recorded.
NS  - NCT06003439
C3  - CRS 26351682
ER  - 

TY  - GEN
AU  - NCT06129123
TI  - An online intervention to reduce e-cigarette use and susceptibility to smoking in young adults
JF  - https://clinicaltrials.gov/ct2/show/NCT06129123
DA  - 2023///
VL  - (accessed 22 July 2024)
N1  - Wrong outcomes. 
NS  - NCT06129123
C3  - CRS 26351684
ER  - 

TY  - JOUR
AU  - Palmer,A.M.
AU  - Tomko,R.L.
AU  - Squeglia,L.M.
AU  - Gray,K.M.
AU  - Carpenter,M.J.
AU  - Smith TT et al
TI  - A pilot feasibility study of a behavioral intervention for nicotine vaping cessation among young adults delivered via telehealth
JF  - Drug and Alcohol Dependence
DA  - 2022///
VL  - 232
IS  - 7513587
SP  - 109311
N1  - Wrong outcomes.  Less than 3 months.
NS  - Palmer 2022
C3  - CRS 26351686
DO  - 10.1016/j.drugalcdep.2022.109311
ER  - 

TY  - JOUR
AU  - Vickerman,K.A.
AU  - Carpenter,K.M.
AU  - Miles,L.N.
AU  - Hsu,J.M.
AU  - Watt,K.A.
AU  - Brandon TH et al
TI  - Treatment development, implementation, and participant baseline characteristics: A randomized pilot study of a tailored quitline intervention for individuals who smoke and vape
JF  - Contemporary Clinical Trials Communications
DA  - 2021///
VL  - 24
IS  - 101671157
SP  - 100845
N1  - Wrong interventions
NS  - Vickerman 2021
C3  - CRS 26351688
DO  - 10.1016/j.conctc.2021.100845
ER  - 

TY  - JOUR
AU  - Webb,J.
AU  - Lin Y-T
AU  - Ang,A.
AU  - Michero,D.
AU  - Majeed,A.
AU  - Eisingerich,A.
TI  - Feasibility and preliminary outcomes of a mobile intervention combining cognitive behavioral therapy, virtual coaching, and nicotine replacement therapy for nicotine vaping cessation
JF  - Telemedicine Reports
DA  - 2023///
VL  - 4
IS  - 1
SP  - 48
EP  - 52
N1  - Wrong outcomes. Short follow-up and no relevant short term outcomes
NS  - Webb 2023
C3  - CRS 26351690
DO  - DOI: 10.1089/tmr.2023.0009
ER  - 
