# Supplementary material for: Interventions for quitting vaping
Source: Cochrane Database Syst Rev. 2025 Jan 8;2025(1):CD016058. doi: 10.1002/14651858.CD016058.pub2 (PMC11706636; doi:10.1002/14651858.CD016058.pub2)
Supplement: Supplementary file 6 — Supplementary material 6 Data package [file CD016058-SUP-06-dataPackage.zip › CD016058-study-data/CD016058-ongoing.ris]

TY  - JOUR
AU  - Gardner,L.A.
AU  - Rowe,A.L.
AU  - Stockings,E.
AU  - Champion,K.E.
AU  - Hides,L.
AU  - McBride N et al
TI  - Study protocol of the Our Futures Vaping Trial: a cluster randomised controlled trial of a school-based eHealth intervention to prevent e-cigarette use among adolescents
JF  - BMC Public Health
DA  - 2023 Apr 12
VL  - 23
IS  - 1
SP  - 683
NS  - ACTRN12623000022662
C3  - CRS 26351693
DO  - 10.1186/s12889-023-15609-8
ER  - 

TY  - GEN
AU  - ACTRN12623000022662
TI  - The OurFutures Vaping Program: a cluster randomised controlled trial to evaluate the efficacy of a school-based eHealth intervention to prevent e-cigarette use among adolescents
JF  - https://trialsearch.who.int/Trial2.aspx?TrialID=ACTRN12623000022662
DA  - 2023///
VL  - (accessed 23 July 2024)
NS  - ACTRN12623000022662
C3  - CRS 26351692
ER  - 

TY  - GEN
AU  - NCT05366790
TI  - A brief digital screening tool to address tobacco and e-cigarette use in pediatric medical care.
JF  - https://clinicaltrials.gov/ct2/show/NCT05366790
DA  - 2022///
NS  - Chadi 2023
C3  - CRS 26351696
ER  - 

TY  - JOUR
AU  - Chadi,N.
AU  - Diamant,E.
AU  - Perez,T.
AU  - Al-Saleh,A.
AU  - Sylvestre M-P
AU  - O'Loughlin J et al
TI  - A brief digital screening and intervention tool for parental and adolescent tobacco and electronic cigarette use in pediatric medical care in Canada: protocol for a pilot randomized controlled trial
JF  - JMIR research protocols
DA  - 2023///
VL  - 12
IS  - 101599504
SP  - e47978
NS  - Chadi 2023
C3  - CRS 26351695
DO  - https://dx.doi.org/10.2196/47978
ER  - 

TY  - CPAPER
AU  - Krishnan-Sarin,S.
AU  - Kong,G.
AU  - Bold,K.
AU  - Davis,D.
AU  - Liss,T.
AU  - Lavallee H et al
TI  - Examining the use of a virtual youth-focussed, e-cigarette cessation intervention combining in-person CBT with abstinence-contingent incentives
JF  - Society for Research on Nicotine and Tobacco (SRNT) 30th Annual Meeting Edinburgh
DA  - 20-23 March 2024
VL  - SYM17-2
NS  - Krishnan-Sarin 2024
C3  - CRS 26351698
ER  - 

TY  - JOUR
AU  - Lyu,J.C.
AU  - Olson,S.S.
AU  - Ramo,D.E.
AU  - Ling,P.M.
TI  - Delivering vaping cessation interventions to adolescents and young adults on Instagram: protocol for a randomized controlled trial
JF  - BMC public health
DA  - 2022///
VL  - 22
IS  - 1
SP  - 2311
NS  - Lyu 2022
C3  - CRS 26351700
DO  - https://dx.doi.org/10.1186/s12889-022-14606-7
ER  - 

TY  - GEN
AU  - NCT04707911
TI  - Social media intervention to stop nicotine and cannabis vaping among adolescents
JF  - https://clinicaltrials.gov/show/NCT04707911
DA  - (first received  8 July 2024)
NS  - Lyu 2022
C3  - CRS 26351701
ER  - 

TY  - CPAPER
AU  - McColgan,B.J.
TI  - Challenges and strategies for recruitment  and retention of exclusive e-cigarette users in clinical trials
JF  - Society for Research on Nicotine and Tobacco (SRNT) 30th Annual Meeting Edinburgh
DA  - 20-23 March 2024
VL  - COM2-1
NS  - McColgan 2024
C3  - CRS 26351703
ER  - 

TY  - GEN
AU  - NCT04146714
TI  - Substance use screening to encourage behavior change among young people in primary care
JF  - https://clinicaltrials.gov/ct2/show/NCT04146714
DA  - 2019///
VL  - (accessed 22 July 2024)
NS  - NCT04146714
C3  - CRS 26351705
ER  - 

TY  - GEN
AU  - NCT04898075
TI  - Quit nicotine: e-cig cessation intervention
JF  - https://clinicaltrials.gov/show/NCT04898075
DA  - 2021///
VL  - (accessed 23 July 2024)
NS  - NCT04898075
C3  - CRS 26351707
ER  - 

TY  - GEN
AU  - NCT04946825
TI  - Quit smoking study for people who use e-cigarettes
JF  - https://clinicaltrials.gov/show/NCT04946825
DA  - 2021///
VL  - (accessed 23 July 2023)
NS  - NCT04946825
C3  - CRS 26351709
ER  - 

TY  - GEN
AU  - NCT05140915
TI  - Vaper to vaper: a multimodal mobile peer driven intervention to support adolescents in quitting vaping
JF  - https://clinicaltrials.gov/show/NCT05140915
DA  - 2021///
VL  - (accessed 23 July 2024)
NS  - NCT05140915
C3  - CRS 26351711
ER  - 

TY  - GEN
AU  - NCT05586308
TI  - Incentive-based and media literacy informed approaches to improve vaping cessation
JF  - https://clinicaltrials.gov/show/NCT05586308
DA  - 2022///
VL  - (accessed 23 July 2024)
NS  - NCT05586308
C3  - CRS 26351713
ER  - 

TY  - GEN
AU  - NCT05892445
TI  - Impact of aversive warnings on e-cigarette cessation
JF  - https://clinicaltrials.gov/show/NCT05892445
DA  - 2023///
VL  - (accessed 23 July 2024)
NS  - NCT05892445
C3  - CRS 26351715
ER  - 

TY  - GEN
AU  - NCT05897242
TI  - A smartphone application (ACT on vaping) for vaping cessation in young adults
JF  - https://clinicaltrials.gov/ct2/show/NCT05897242
DA  - 2023///
VL  - (accessed 23 July 2024)
NS  - NCT05897242
C3  - CRS 26351717
ER  - 

TY  - GEN
AU  - NCT05994209
TI  - Testing the feasibility and acceptability of social media and digital therapeutics to decrease vaping behaviors
JF  - https://clinicaltrials.gov/ct2/show/NCT05994209
DA  - 2023///
VL  - (accessed 22 July 2024)
NS  - NCT05994209
C3  - CRS 26351719
ER  - 

TY  - GEN
AU  - NCT06027840
TI  - Concurrent vs. sequential cessation of dual cigarette and e-cigarette use
JF  - https://clinicaltrials.gov/ct2/show/NCT06027840
DA  - 2023///
VL  - (accessed 22 July 2024)
NS  - NCT06027840
C3  - CRS 26351721
ER  - 

TY  - GEN
AU  - NCT06087328
TI  - CAN-DOSE study: cessation with augmented nicotine for dual use of smoking and e-cigarettes
JF  - https://clinicaltrials.gov/ct2/show/NCT06087328
DA  - 2023///
VL  - (accessed 22 July 2024)
NS  - NCT06087328
C3  - CRS 26351723
ER  - 

TY  - GEN
AU  - NCT06142877
TI  - Effects of social media use on young adults' e-cigarette use
JF  - https://clinicaltrials.gov/ct2/show/NCT06142877
DA  - 2023///
VL  - (accessed 22 July 2024)
NS  - NCT06142877
C3  - CRS 26351725
ER  - 

TY  - GEN
AU  - NCT06164678
TI  - Vaping cessation using the Ottawa model for smoking cessation among e-cigarette users
JF  - https://clinicaltrials.gov/ct2/show/NCT06164678
DA  - 2023///
VL  - (accessed 22 July 2024)
NS  - NCT06164678
C3  - CRS 26351727
ER  - 

TY  - GEN
AU  - NCT06196489
TI  - Adapting an intervention for vaping in young veterans
JF  - https://clinicaltrials.gov/ct2/show/NCT06196489
DA  - 2023///
VL  - (accessed 22 July 2024)
NS  - NCT06196489
C3  - CRS 26351729
ER  - 

TY  - CPAPER
AU  - Sanchez,S.
TI  - Effectiveness of the 'crush the crave' smartphone app on vaping cessation among youth and young adults: a randomized controlled trial
JF  - Society for Research on Nicotine and Tobacco (SRNT) 30th Annual Meeting Edinburgh
DA  - 20-23 March 2024
VL  - PPS18-6
NS  - Sanchez 2023
C3  - CRS 26351732
ER  - 

TY  - JOUR
AU  - Sanchez,S.
AU  - Deck Al
AU  - Baskerville,N.B.
AU  - Chaiton,M.
TI  - Supporting youth vaping cessation with the crush the crave smartphone app: protocol for a randomized controlled trial
JF  - JMIR research protocols
DA  - 2023///
VL  - 12
IS  - 101599504
SP  - e42956
NS  - Sanchez 2023
C3  - CRS 26351731
DO  - https://dx.doi.org/10.2196/42956
ER  - 

TY  - GEN
AU  - NCT05367492
TI  - Varenicline for nicotine vaping cessation in adolescents
JF  - https://clinicaltrials.gov/ct2/show/NCT05367492
DA  - 2022///
VL  - (accessed 22 July 2024)
NS  - Schuster 2023
C3  - CRS 26351734
ER  - 

TY  - JOUR
AU  - Schuster,R.M.
AU  - Cather,C.
AU  - Pachas,G.N.
AU  - Nielsen,L.
AU  - Iroegbulem,V.
AU  - Dufour J et al
TI  - A randomized controlled trial of varenicline and brief behavioral counseling delivered by lay counselors for adolescent vaping cessation: study protocol.
JF  - Frontiers in psychiatry
DA  - 2023///
VL  - 14
IS  - 101545006
SP  - 1083791
NS  - Schuster 2023
C3  - CRS 26351735
DO  - https://dx.doi.org/10.3389/fpsyt.2023.1083791
ER  - 
