# Supplementary material for: Interventions for quitting vaping
Source: Cochrane Database Syst Rev. 2025 Jan 8;2025(1):CD016058. doi: 10.1002/14651858.CD016058.pub2 (PMC11706636; doi:10.1002/14651858.CD016058.pub2)
Supplement: Supplementary file 6 — Supplementary material 6 Data package [file CD016058-SUP-06-dataPackage.zip › CD016058-other-references/CD016058-additional-references.ris]

TY  - GEN
AU  - ADDICTO:0000212
TI  - E-cigarette, Addiction Ontology Vocabulary Interface
JF  - https://addictovocab.org/ADDICTO:0000212
DA  - (accessed 1 August 2024)
ER  - 

TY  - GEN
AU  - ADDICTO:0000232
TI  - E-liquid, Addiction Ontology Vocabulary Interface
JF  - https://addictovocab.org/ADDICTO:0000232
DA  - (accessed 1 August 2024)
ER  - 

TY  - JOUR
AU  - Barnes,C.
AU  - Turon,H.
AU  - McCrabb,S.
AU  - Hodder,R.K.
AU  - Yoong,S.L.
AU  - Stockings,E.
TI  - Interventions to prevent or cease electronic cigarette use in children and adolescents
JF  - Cochrane Database of Systematic Reviews
DA  - 2023///
IS  - 11
DO  - 10.1002/14651858.CD015511.pub2
ER  - 

TY  - GEN
AU  - Brooker,J.
AU  - Synnot,A.
AU  - McDonald,S.
AU  - Elliott,J.
AU  - Tari Turner,T.
TI  - Guidance for the production and publication of Cochrane living systematic reviews: Cochrane reviews in living mode
JF  - https://community.cochrane.org/sites/default/files/uploads/inline-files/Transform/201912_LSR_Revised_Guidance.pdf
DA  - 2019 (accessed 1 August 2024)
ER  - 

TY  - COMP
TI  - Covidence
DA  - 2024///
ET  - accessed 24 April 2024
PB  - Veritas Health Innovation
CY  - Melbourne, Australia
MD  - Available at covidence.org
ER  - 

TY  - COMP
TI  - GRADEpro GDT
DA  - 2023///
ET  - accessed 1 November 2023
PB  - McMaster University (developed by Evidence Prime)
CY  - Hamilton (ON)
MD  - Available at gradepro.org
ER  - 

TY  - GEN
AU  - Gov.uk
TI  - Smokers urged to swap cigarettes for vapes in world first scheme
JF  - https://www.gov.uk/government/news/smokers-urged-to-swap-cigarettes-for-vapes-in-world-first-scheme
DA  - 2023 (accessed 18 September 2023)
ER  - 

TY  - JOUR
AU  - Hajizadeh,A.
AU  - Howes,S.
AU  - Theodoulou,A.
AU  - Klemperer,E.
AU  - Hartmann-Boyce,J.
AU  - Livingstone-Banks,J.
TI  - Antidepressants for smoking cessation
JF  - Cochrane Database of Systematic Reviews
DA  - 2023///
IS  - 5
DO  - 10.1002/14651858.CD000031.pub6
ER  - 

TY  - JOUR
AU  - Hartmann-Boyce,J.
AU  - Livingstone-Banks,J.
AU  - Ordóñez-Mena,J.M.
AU  - Fanshawe,T.R.
AU  - Lindson,N.
AU  - Freeman,S.C.
TI  - Behavioural interventions for smoking cessation: an overview and network meta‐analysis
JF  - Cochrane Database of Systematic Reviews
DA  - 2021///
IS  - 1
DO  - 10.1002/14651858.CD013229.pub2
ER  - 

TY  - JOUR
AU  - Lindson,N.
AU  - Butler,A.R.
AU  - McRobbie,H.
AU  - Bullen,C.
AU  - Hajek,P.
AU  - Begh,R.
TI  - Electronic cigarettes for smoking cessation
JF  - Cochrane Database of Systematic Reviews
DA  - 2024///
IS  - 1
DO  - 10.1002/14651858.CD010216.pub8
ER  - 

TY  - JOUR
AU  - Hartmann-Boyce,J.
AU  - Ordóñez-Mena,J.M.
AU  - Livingstone-Banks,J.
AU  - Fanshawe,T.R.
AU  - Lindson,N.
AU  - Freeman,S.C.
TI  - Behavioural programmes for cigarette smoking cessation: investigating interactions between behavioural, motivational and delivery components in a systematic review and component network meta-analysis
JF  - Addiction
DA  - 2022///
VL  - 117
IS  - 8
SP  - 2145
EP  - 56
DO  - 10.1111/add.15791
ER  - 

TY  - JOUR
AU  - Hartmann-Boyce,J.
AU  - Lindson,N.
TI  - Assessing and minimizing risk of bias in randomized controlled trials of tobacco cessation interventions: guidance from the Cochrane Tobacco Addiction Group
JF  - Addiction
DA  - 2023///
VL  - 118
IS  - 9
SP  - 1811
EP  - 6
DO  - 10.1111/add.16220
ER  - 

TY  - GEN
AU  - Higgins,J.P.
AU  - Green,S.
AU  - editor(s)
TI  - Cochrane Handbook for Systematic Reviews of Interventions Version 5.1.0 (updated March 2011). The Cochrane Collaboration, 2011
JF  - Available from training.cochrane.org/handbook/archive/v5.1/
ER  - 

TY  - GEN
AU  - Higgins,J.P.
AU  - Thomas,J.
AU  - Chandler,J.
AU  - Cumpston,M.
AU  - Li,T.
AU  - Page,M.J.
AU  - editor(s)
TI  - Cochrane Handbook for Systematic Reviews of Interventions version 6.4 (updated August 2023). Cochrane, 2023
JF  - Available from www.training.cochrane.org/handbook
ER  - 

TY  - JOUR
AU  - Lindson,N.
AU  - Theodoulou,A.
AU  - Ordóñez-Mena,J.M.
AU  - Fanshawe,T.R.
AU  - Sutton,A.J.
AU  - Livingstone-Banks,J.
TI  - Pharmacological and electronic cigarette interventions for smoking cessation in adults: component network meta‐analyses
JF  - Cochrane Database of Systematic Reviews
DA  - 2023///
IS  - 9
DO  - 10.1002/14651858.CD015226.pub2
ER  - 

TY  - JOUR
AU  - Livingstone-Banks,J.
AU  - Fanshawe,T.R.
AU  - Thomas,K.H.
AU  - Theodoulou,A.
AU  - Hajizadeh,A.
AU  - Hartman,L.
TI  - Nicotine receptor partial agonists for smoking cessation
JF  - Cochrane Database of Systematic Reviews
DA  - 2023///
IS  - 6
DO  - 10.1002/14651858.CD006103.pub9
ER  - 

TY  - JOUR
AU  - Lyzwinski,L.N.
AU  - Naslund,J.A.
AU  - Miller,C.J.
AU  - Eisenberg,M.J.
TI  - Global youth vaping and respiratory health: epidemiology, interventions, and policies
JF  - Nature Partner Journals Primary Care Respiratory Medicine
DA  - 2022///
VL  - 32
IS  - 1
SP  - 14
DO  - 10.1038/s41533-022-00277-9
ER  - 

TY  - JOUR
AU  - Meng,X.C.
AU  - Guo,X.X.
AU  - Peng,Z.Y.
AU  - Wang,C.
AU  - Liu,R.
TI  - Acute effects of electronic cigarettes on vascular endothelial function: a systematic review and meta-analysis of randomized controlled trials
JF  - European Journal of Preventive Cardiology
DA  - 2023///
VL  - 30
IS  - 5
SP  - 425
EP  - 35
DO  - 10.1093/eurjpc/zwac248
ER  - 

TY  - JOUR
AU  - Michie,S.
AU  - Hyder,N.
AU  - Walia,A.
AU  - West,R.
TI  - Development of a taxonomy of behaviour change techniques used in individual behavioural support for smoking cessation
JF  - Addictive Behaviors
DA  - 2011///
VL  - 36
IS  - 4
SP  - 315
EP  - 9
DO  - 10.1016/j.addbeh.2010.11.016
ER  - 

TY  - GEN
AU  - Ministry of Health New Zealand
TI  - The New Zealand guidelines for helping people to stop smoking. 2021 Update
JF  - https://www.health.govt.nz/system/files/documents/publications/the-new-zealand-guidelines-for-helping-people-to-stop-smoking-2021.pdf
DA  - (accessed 18 September 2023)
ER  - 

TY  - JOUR
AU  - Morean,M.
AU  - Krishnan-Sarin,S.
AU  - O’Malley,S.S.
TI  - Comparing cigarette and e-cigarette dependence and predicting frequency of smoking and e-cigarette use in dual-users of cigarettes and e-cigarettes
JF  - Addictive Behaviors
DA  - 2018///
VL  - 87
SP  - 92
EP  - 6
DO  - 10.1016/j.addbeh.2018.06.027
ER  - 

TY  - GEN
AU  - NHS
TI  - Vaping to quit smoking
JF  - www.nhs.uk/better-health/quit-smoking/vaping-to-quit-smoking/
DA  - (accessed 18 September 2023)
ER  - 

TY  - GEN
AU  - National Institute for Health and Care Excellence
TI  - Tobacco: preventing uptake, promoting quitting and treating dependence. NICE Guideline NG209
JF  - www.nice.org.uk/guidance/ng209
DA  - (accessed 15 September 2023)
ER  - 

TY  - JOUR
AU  - O'Neill,J.
AU  - Tabish,H.
AU  - Welch,V.
AU  - Petticrew,M.
AU  - Pottie,K.
AU  - Clarke M et al
TI  - Applying an equity lens to interventions: using PROGRESS ensures consideration of socially stratifying factors to illuminate inequities in health
JF  - Journal of Clinical Epidemiology
DA  - 2014///
VL  - 67
IS  - 1
SP  - 56
EP  - 64
DO  - 10.1016/j.jclinepi.2013.08.005
ER  - 

TY  - JOUR
AU  - Palmer,A.M.
AU  - Price,S.N.
AU  - Foster,M.G.
AU  - Sanford,B.T.
AU  - Fucito,L.M.
AU  - Toll,B.A.
TI  - Urgent need for novel investigations of treatments to quit e-cigarettes: findings from a systematic review
JF  - Cancer Prevention Research
DA  - 2022///
VL  - 15
IS  - 9
SP  - 569
EP  - 80
ER  - 

TY  - JOUR
AU  - Pienkowski,M.
AU  - Chaiton,M.
AU  - Dubray,J.
AU  - Schwartz,R.
TI  - E-cigarette dependence in youth
JF  - Nicotine & Tobacco Research
DA  - 2022///
VL  - 24
IS  - 7
SP  - 1089
EP  - 94
DO  - 10.1093/ntr/ntab268
ER  - 

TY  - COMP
TI  - Review Manager (RevMan)
DA  - 2024///
ET  - 8.1.1
PB  - The Cochrane Collaboration
MD  - Available at revman.cochrane.org
ER  - 

TY  - GEN
AU  - Royal College of Physicians
AU  - RCP
TI  - E-cigarettes and harm reduction: an evidence review, 2024
JF  - https://www.rcp.ac.uk/policy-and-campaigns/policy-documents/e-cigarettes-and-harm-reduction-an-evidence-review/
DA  - (accessed 1 August 2024)
ER  - 

TY  - JOUR
AU  - Sanchez,S.
AU  - Kaufman,P.
AU  - Pelletier,H.
AU  - Baskerville,B.
AU  - Feng,P.
AU  - O'Connor,S.
TI  - Is vaping cessation like smoking cessation? A qualitative study exploring the responses of youth and young adults who vape e-cigarettes
JF  - Addictive Behaviors
DA  - 2021///
VL  - 113
SP  - 106687
DO  - 10.1016/j.addbeh.2020.106687
ER  - 

TY  - JOUR
AU  - Siddiqi,T.J.
AU  - Rashid,A.M.
AU  - Siddiqi,A.K.
AU  - Anwer,A.
AU  - Usman,M.S.
AU  - Sakhi,H.
TI  - Association of electronic cigarette exposure on cardiovascular health: a systematic review and meta-analysis
JF  - Current Problems in Cardiology
DA  - 2023///
VL  - 48
IS  - 9
SP  - 101748
DO  - 10.1016/j.cpcardiol.2023.101748
ER  - 

TY  - JOUR
AU  - Simonavicius,E.
AU  - McNeill,A.
AU  - Arnott,D.
AU  - Brose,L.S.
TI  - What factors are associated with current smokers using or stopping e-cigarette use?
JF  - Drug and Alcohol Dependence
DA  - 2017///
VL  - 173
SP  - 139
EP  - 43
DO  - 10.1016/j.drugalcdep.2017.01.002
ER  - 

TY  - JOUR
AU  - Taylor,E.
AU  - Simonavicius,E.
AU  - McNeill,A.
AU  - Brose,L.S.
AU  - East,K.
AU  - Marczylo,T.
TI  - Exposure to tobacco specific nitrosamines among people who vape, smoke or do neither: a systematic review and meta analysis
JF  - Nicotine & Tobacco Research 
DA  - 2024///
VL  - 26
IS  - 3
SP  - 257
EP  - 69
DO  - 10.1093/ntr/ntad156
ER  - 

TY  - JOUR
AU  - Warner,K.E.
AU  - Benowitz,N.L.
AU  - McNeill,A.
AU  - Rigotti,N.A.
TI  - Nicotine e-cigarettes as a tool for smoking cessation
JF  - Nature Medicine
DA  - 2023///
VL  - 29
SP  - 520
EP  - 4
DO  - 10.1038/s41591-022-02201-7
ER  - 
