# Supplementary material for: Interventions for quitting vaping
Source: Cochrane Database Syst Rev. 2025 Jan 8;2025(1):CD016058. doi: 10.1002/14651858.CD016058.pub2 (PMC11706636; doi:10.1002/14651858.CD016058.pub2)
Supplement: Supplementary file 6 — Supplementary material 6 Data package [file CD016058-SUP-06-dataPackage.zip › CD016058-analysis-data/CD016058-data-rows.csv]

Analysis group	Analysis number	Analysis name	Subgroup	Applicability	Study	Study year	GIV Mean	GIV SE	Experimental mean	Experimental SD	Experimental cases	Experimental N	Control mean	Control SD	Control cases	Control N	O-E	Variance	Weight	Mean	CI start	CI end	Footnotes
1	1	Vaping cessation at 6 months or longer		SUBGROUP_AND_OVERALL	Sahr 2021	2021					2	7			1	9			0.0	2.571429	0.288412	22.926351
1	2	Number of participants reporting SAEs		SUBGROUP_AND_OVERALL	Klein 2024	2024					0	248			0	260
1	3	Vaping cessation at between 3 & 6 months		SUBGROUP_AND_OVERALL	Klein 2024	2024					105	248			91	260			66.924884	1.209677	0.970492	1.507812
1	3	Vaping cessation at between 3 & 6 months		SUBGROUP_AND_OVERALL	Sahr 2021	2021					3	7			7	9			33.075116	0.55102	0.21873	1.388123
1	4	Number of participants reporting AEs		SUBGROUP_AND_OVERALL	Klein 2024	2024					66	190			24	189			0.0	2.735526	1.794549	4.169908
1	5	Weight (lbs) at longest follow-up		SUBGROUP_AND_OVERALL	Sahr 2021	2021			205.8	46.86		5	171.88	38.81		6			0.0	33.92	-17.571799	85.411799
1	6	Systolic blood pressure (mmHg) at longest follow-up		SUBGROUP_AND_OVERALL	Sahr 2021	2021			136.2	13.04		5	127.88	6.94		9			0.0	8.32	-3.976307	20.616307
1	7	Heart rate (bpm) at longest follow-up		SUBGROUP_AND_OVERALL	Sahr 2021	2021			71.4	17.6		5	75.63	19.62		9			0.0	-4.23	-24.287203	15.827203
2	1	Number of participants reporting SAEs		SUBGROUP_AND_OVERALL	Rigotti 2024	2024					0	106			0	53
2	2	Vaping cessation at between 3 & 6 months		SUBGROUP_AND_OVERALL	Rigotti 2024	2024					25	107			7	53			0.0	1.769025	0.818467	3.82355
2	3	Change in combustible tobacco product use (tobacco cigarette use) at between 3 & 6 months		SUBGROUP_AND_OVERALL	Rigotti 2024	2024	0.0	0.5447809477938584	0.0	0.0	8	107	0.0	0.0	6	53	0.0	0.29678628107917476	0.0	0.660436	0.241507	1.806062
2	4	Number of participants reporting AEs		SUBGROUP_AND_OVERALL	Rigotti 2024	2024					54	106			29	53			0.0	0.931034	0.684212	1.266896
2	5	Mean change in systolic blood pressure (mmHg)		SUBGROUP_AND_OVERALL	Rigotti 2024	2024			0.3	12.96		89	-0.6	10.74		41			0.0	0.9	-3.349356	5.149356
2	6	Mean change in diastolic blood pressure (mmHg)		SUBGROUP_AND_OVERALL	Rigotti 2024	2024			-1.2	9.32		89	1.3	8.41		41			0.0	-2.5	-5.72118	0.72118
2	7	Mean change in heart rate (bpm)		SUBGROUP_AND_OVERALL	Rigotti 2024	2024			3.0	11.56		89	2.4	12.2		41			0.0	0.6	-3.839976	5.039976
2	8	Cotinine (ng/ml) at longest follow-up		SUBGROUP_AND_OVERALL	Rigotti 2024	2024			181.74	188.91		87	211.69	199.37		39			0.0	-29.95	-104.050765	44.150765
3	1	Vaping cessation at 6 months or longer		SUBGROUP_AND_OVERALL	Caponnetto 2023	2023					24	70			12	70			0.0	2.0	1.088195	3.675811
3	2	Number of participants reporting SAEs		SUBGROUP_AND_OVERALL	Caponnetto 2023	2023					1	51			0	44			100.0	2.596154	0.108435	62.15709
3	2	Number of participants reporting SAEs		SUBGROUP_AND_OVERALL	Fucito 2024	2024					0	18			0	15
3	2	Number of participants reporting SAEs		SUBGROUP_AND_OVERALL	NCT04602494	2020					0	1			0	1
3	3	Vaping cessation at between 3 & 6 months		SUBGROUP_AND_OVERALL	Caponnetto 2023	2023					28	70			14	70			64.550462	2.0	1.154604	3.464391
3	3	Vaping cessation at between 3 & 6 months		SUBGROUP_AND_OVERALL	Fucito 2024	2024					8	20			6	20			31.376147	1.333333	0.565308	3.144797
3	3	Vaping cessation at between 3 & 6 months		SUBGROUP_AND_OVERALL	NCT04602494	2020					0	1			1	1			4.073392	0.333333	0.026545	4.185769
3	4	Number of participants reporting AEs		SUBGROUP_AND_OVERALL	Caponnetto 2023	2023					36	51			29	44			73.817095	1.070994	0.812145	1.412344
3	4	Number of participants reporting AEs		SUBGROUP_AND_OVERALL	Fucito 2024	2024					12	18			5	15			17.260748	2.0	0.910687	4.392288
3	4	Number of participants reporting AEs		SUBGROUP_AND_OVERALL	NCT04602494	2020					1	1			1	1			8.922156	1.0	0.322521	3.100569
3	5	Weight (lbs) at longest follow-up		SUBGROUP_AND_OVERALL	Caponnetto 2023	2023			169.32	31.97		51	172.62	31.09		44			0.0	-3.3	-16.003336	9.403336
3	6	Systolic blood pressure (mmHg) at longest follow-up		SUBGROUP_AND_OVERALL	Caponnetto 2023	2023			124.4	8.3		51	126.0	8.2		44			0.0	-1.6	-4.925572	1.725572
3	7	Diastolic blood pressure (mmHg) at longest follow-up		SUBGROUP_AND_OVERALL	Caponnetto 2023	2023			78.0	8.9		51	77.2	8.4		44			0.0	0.8	-2.682329	4.282329
3	8	Heart rate (bpm) at longest follow-up		SUBGROUP_AND_OVERALL	Caponnetto 2023	2023			74.5	8.9		51	76.7	12.2		44			0.0	-2.2	-6.554414	2.154414
4	1	Vaping cessation at 6 months or longer		SUBGROUP_AND_OVERALL	Sahr 2021	2021					3	8			1	9			0.0	3.375	0.433166	26.296235
4	2	Vaping cessation at between 3 & 6 months		SUBGROUP_AND_OVERALL	Sahr 2021	2021					6	8			7	9			0.0	0.964286	0.566989	1.639974
4	3	Weight (lbs) at longest follow-up		SUBGROUP_AND_OVERALL	Sahr 2021	2021			185.0	31.73		6	171.88	38.81		6			0.0	13.12	-26.991554	53.231554
4	4	Systolic blood pressure (mmHg) at longest follow-up		SUBGROUP_AND_OVERALL	Sahr 2021	2021			129.33	13.16		6	127.88	6.94		9			0.0	1.45	-10.014663	12.914663
4	5	Heart rate (bpm) at longest follow-up		SUBGROUP_AND_OVERALL	Sahr 2021	2021			71.83	12.83		6	75.63	19.62		9			0.0	-3.8	-20.222395	12.622395
5	1	Vaping cessation at 6 months or longer (subgrouped by age)	Under 18 years	SUBGROUP_AND_OVERALL	NCT04919590	2021					287	759			208	744			50.841324	1.352539	1.167559	1.566825
5	1	Vaping cessation at 6 months or longer (subgrouped by age)	Both under and over 18 years	SUBGROUP_AND_OVERALL	Graham 2021	2020					314	1304			239	1284			49.158676	1.293657	1.113947	1.50236
5	2	Number of participants reporting SAEs		SUBGROUP_AND_OVERALL	Klein 2024	2024					0	248			0	260
5	3	Vaping cessation at between 3 & 6 months		SUBGROUP_AND_OVERALL	Klein 2024	2024					98	248			98	260			0.0	1.048387	0.841863	1.305576
5	4	Number of participants reporting AEs		SUBGROUP_AND_OVERALL	Klein 2024	2024					43	181			47	198			0.0	1.000823	0.697433	1.43619
6	1	Number of participants reporting SAEs		SUBGROUP_AND_OVERALL	Palmer 2023	2023					0	12			0	11
7	1	Numbers of participants reporting SAEs		SUBGROUP_AND_OVERALL	Klein 2024	2024					0	122			0	134
7	2	Vaping cessation at between 3 & 6 months		SUBGROUP_AND_OVERALL	Klein 2024	2024					53	122			46	134			0.0	1.265502	0.928575	1.724681
7	3	Number of participants reporting AEs		SUBGROUP_AND_OVERALL	Klein 2024	2024					33	94			14	102			0.0	2.557751	1.462748	4.472463
8	1	Vaping cessation at 6 months or longer		SUBGROUP_AND_OVERALL	Sahr 2021	2021					2	7			3	8			0.0	0.761905	0.174507	3.326508
8	2	Vaping cessation at between 3 & 6 months		SUBGROUP_AND_OVERALL	Sahr 2021	2021					3	7			6	8			0.0	0.571429	0.222251	1.469201
8	3	Weight (lbs) at longest follow-up		SUBGROUP_AND_OVERALL	Sahr 2021	2021			205.8	46.86		5	185.0	31.73		6			0.0	20.8	-27.487194	69.087194
8	4	Systolic blood pressure (mmHg) at longest follow-up		SUBGROUP_AND_OVERALL	Sahr 2021	2021			136.2	13.04		5	129.33	13.16		6			0.0	6.87	-8.670993	22.410993
8	5	Heart rate (bpm) at longest follow-up		SUBGROUP_AND_OVERALL	Sahr 2021	2021			71.4	17.6		5	71.83	12.83		6			0.0	-0.43	-18.960401	18.100401
9	1	Numbers of participants reporting SAEs		SUBGROUP_AND_OVERALL	Klein 2024	2024					0	126			0	126
9	2	Vaping cessation at between 3 & 6 months		SUBGROUP_AND_OVERALL	Klein 2024	2024					52	126			45	126			0.0	1.155556	0.844602	1.580992
9	3	Number of participants reporting AEs		SUBGROUP_AND_OVERALL	Klein 2024	2024					33	96			10	87			0.0	2.990625	1.568633	5.701678
