# Supplementary material for: Interventions for quitting vaping
Source: Cochrane Database Syst Rev. 2025 Jan 8;2025(1):CD016058. doi: 10.1002/14651858.CD016058.pub2 (PMC11706636; doi:10.1002/14651858.CD016058.pub2)
Supplement: Supplementary file 6 — Supplementary material 6 Data package [file CD016058-SUP-06-dataPackage.zip › CD016058-analysis-data/CD016058-subgroup-estimates.csv]

Analysis group	Analysis number	Subgroup	Subgroup number	Experimental cases	Experimental N	Control cases	Control N	Weight	Mean	CI start	CI end	Heterogeneity Tau²	Tau² CI start	Tau² CI end	Heterogeneity Chi²	Heterogeneity df	Heterogeneity P	Heterogeneity I²	Effect Z	Effect P	ID
5	1	Under 18 years	1	287	759	208	744	50.841324	1.352539	1.167559	1.566825	0.0			0.0	0	1.0	0.0	4.024513	5.7E-5	subgroup:451181285533379430-445162872339032725
5	1	Both under and over 18 years	2	314	1304	239	1284	49.158676	1.293657	1.113947	1.50236	0.0			0.0	0	1.0	0.0	3.374068	7.41E-4	subgroup:451181285533379430-445162879999928991
5	1	18 years and over	3	0	0	0	0														subgroup:451181285533379430-451074224133075232
